# Supplementary material for: Polyphenol Metabolite Pyrogallol-O-Sulfate Decreases Microglial Activation and VEGF in Retinal Pigment Epithelium Cells and Diabetic Mouse Retina
Source: Int J Mol Sci. 2021 Oct 22;22(21):11402. doi: 10.3390/ijms222111402 (PMC8583739; doi:10.3390/ijms222111402)
Supplement: Supplementary file 1 [file ijms-22-11402-s001.zip]

Archive with 1 entries (1 files):
- ijms-1404712-supplementary.pdf
